# Supplementary material for: Distribution of Herbivorous Fish Is Frozen by Low Temperature
Source: Sci Rep. 2016 Dec 22;6:39600. doi: 10.1038/srep39600 (PMC5177937; doi:10.1038/srep39600)
Supplement: Supplementary Dataset [file srep39600-s2.xls]

## Sheet: Feeding experiments
Fish number	Temperature (˚C)	Concentration Animal vs. Plant	Tank	Contribution of plant matter in diet,%	Fish mass (g), before	Fish mass (g), after	Fish Total Length (mm)
1	16	1:400	C	8	40.9	41	150
2	16	1:400	C	0	22.1	22.2	128
3	16	1:400	C	0	19.1	19.2	122
4	16	1:400	C	0	19.4	19.5	123
5	16	1:400	D	0	22	22.3	140
6	16	1:400	D	2.5	37.4	37.8	148
7	16	1:400	D	0	28.2	28.5	130
8	16	1:400	D	2	21.4	22.2	140
9	16	1:10	E	2	31.8	32.6	140
10	16	1:10	E	0	34.4	35	150
11	16	1:10	E	0	24.1	25	132
12	16	1:10	E	3	22.1	22.8	122
13	16	1:10	F	4	23.1	23.8	127
14	16	1:10	F	0	33.4	34	139
15	16	1:10	F	0	28.2	29	131
16	16	1:10	F	2	22.1	22.9	122
17	16	1:1	G	0	34.5	34.8	147
18	16	1:1	G	3	36.3	36.6	145
19	16	1:1	G	0	25.6	25.95	130
20	16	1:1	G	2	25.2	25.6	135
21	16	1:1	H	0	22.2	22.5	125
22	16	1:1	H	0	29.5	29.6	137
23	16	1:1	H	2	31	31.6	137
24	16	1:1	H	2	25.1	25.6	134
25	20	1:400	I	80	39	39.1	155
26	20	1:400	I	100	30	30.1	140
27	20	1:400	I	100	23	23.1	130
28	20	1:400	I	70	17	17.1	120
29	20	1:400	J	100	22	22.1	140
30	20	1:400	J	100	37.4	37.6	148
31	20	1:400	J	90	22.1	22.3	122
32	20	1:400	J	70	23.1	23.2	127
33	20	1:10	K	0	27.4	27.9	135
34	20	1:10	K	30	30.2	30.6	140
35	20	1:10	K	100	29.5	30.1	140
36	20	1:10	K	40	31.1	31.5	143
37	20	1:10	L	60	31	31.8	137
38	20	1:10	L	6	25.1	25.5	134
39	20	1:10	L	30	38	38.6	154
40	20	1:10	L	90	31	31.1	141
41	20	1:1	M	8	33	33.8	145
42	20	1:1	M	20	32.7	33.1	142
43	20	1:1	M	20	31.2	31.4	142
44	20	1:1	M	8	27.4	27.8	133
45	20	1:1	N	10	20.7	21.11	123
46	20	1:1	N	50	20.3	20.4	122
47	20	1:1	N	5	24.7	24.9	155
48	20	1:1	N	0	23.5	23.7	125
49	24	1:400	O	100	26	26.1	135
50	24	1:400	O	100	24.6	24.8	128
51	24	1:400	O	100	22.8	23.1	123
52	24	1:400	O	100	31.5	31.7	145
53	24	1:400	P	98	30	30.5	140
54	24	1:400	P	100	36.7	36.8	144
55	24	1:400	P	100	36.7	37	144
56	24	1:400	P	100	28.5	28.6	139
57	24	1:10	Q	5	39	39.2	152
58	24	1:10	Q	50	26.2	26.3	134
59	24	1:10	Q	50	32.7	32.8	141
60	24	1:10	Q	40	26.1	26.2	126
61	24	1:10	R	30	22.4	22.6	126
62	24	1:10	R	70	31	31.2	141
63	24	1:10	R	95	34	34.2	145
64	24	1:10	R	80	33.1	33.4	143
65	24	1:1	S	20	38.5	39	149
66	24	1:1	S	20	33.4	33.9	141
67	24	1:1	S	35	38	38.8	147
68	24	1:1	S	20	29	29.8	138
69	24	1:1	T	20	19.3	19.6	121
70	24	1:1	T	10	32.5	32.8	140
71	24	1:1	T	100	38.1	38.2	150
72	24	1:1	T	30	34	34.2	140
Additional experiments
Fish number	Temperature (˚C)	Concentration	Tank	Contribution of plant matter in diet,%	Fish mass (g), before	Fish mass (g), after	Fish Total Length (mm)
73	13	0:1	U	100	27.3	27	131
74	13	0:1	U	100	28.9	27.8	137
75	13	0:1	U	100	30.3	29.8	138
76	13	0:1	U	100	33.8	32.9	139
77	13	0:1	V	100	32.5	31.4	140
78	13	0:1	V	100	24.2	23.5	125
79	13	0:1	V	100	23.3	22.9	128
80	13	0:1	V	100	24.5	23.5	127
81	16	0:1	W	0	33.4	33.4	141
82	16	0:1	W	0	30.8	30.8	146
83	16	0:1	W	0	30	30	136
84	16	0:1	W	0	28.9	29	140
85	16	0:1	W	0	33.7	33.8	140
86	16	0:1	X	0	25.1	25.2	133
87	16	0:1	X	0	23.8	23.9	130
88	16	0:1	X	0	25.1	25.1	133
89	16	0:1	X	0	23.8	23.9	130
90	16	0:1	X	0	19.5	19.6	122
91	24	1:0	Z	0	96.6	96.7	201
92	24	1:0	Z	0	27	27.1	138
93	24	1:0	Z	0	41	41.1	152
94	24	1:0	Z	0	30.4	30.5	138
95	24	1:0	ZA	0	22.5	22.6	128
96	24	1:0	ZA	0	26.5	26.6	134
97	24	1:0	ZA	0	32.3	32.4	146
98	24	1:0	ZA	0	32.7	32.8	145

## Sheet: GCA
Most 2015										Milada 2015										Milada 2013/2014, rudd older than one year												Most 2013/2014, rudd older than one year												Milada 2013/2014 juvenile rudd
				Contribution of the food source (%)										Contribution of the food source (%)											Contribution of the food source (%)												Contribution of the food source (%)												Contribution of the food source (%)
Fish number	TL (mm)	Mass (g)	Age	Peryphiton	Detritus	Benthos	Zooplankton	A. Insect		Fish number	TL (mm)	Mass (g)	Age	Macrophytes	Detritus	Benthos	Zooplankton	A. Insect		Fish number	Year	TL (mm)	Mass (g)	Age	Macrophytes	Detritus	L. Benthos	Zooplankton	A. Insect			Fish number	Year	TL (mm)	Mass (g)	Age	Peryphiton	Detritus	Benthos	Zooplankton	A. Insect	Peryphiton+Detritus		Fish number	Year	TL (mm)	Mass (g)	Age	Macrophytes
1	150	42	2	0	0	0	0	100		1	185	80	2	0	0	0	0	100		1	2013	113	18	1	100	0	0	0	0			1	2013	125	22	2	70	25	5	0	0	95		1	2013	62	1.5	0	100
2	150	48	2	0	0	40	0	60		2	180	75	2	0	0	0	0	100		2	2013	130	26	2	100	0	0	0	0			2	2013	135	34	2	100	0	0	0	0	100		2	2013	62	1.8	0	100
3	175	78	2	0	0	50	50	0		3	181	79	2	0	0	0	0	100		3	2013	160	54	2	100	0	0	0	0			3	2013	140	32	2	100	0	0	0	0	100		3	2013	63	2	0	100
4	220	215	3	0	0	50	50	0		4	210	145	3	0	0	0	0	100		4	2013	195	98	2	100	0	0	0	0			4	2013	135	30	2	80	20	0	0	0	100		4	2013	63	2.1	0	100
5	145	38	2	0	0	100	0	0		5	175	75	2	0	0	0	0	100		5	2013	190	98	2	100	0	0	0	0			5	2013	150	35	2	40	10	50	0	0	50		5	2013	64	2.2	0	100
6	210	116	4	0	0	0	40	60		6	235	225	3	0	0	0	0	100		6	2013	195	102	2	100	0	0	0	0			6	2013	150	42	2	100	0	0	0	0	100		6	2013	64	2.5	0	100
7	200	125	4	0	0	100	0	0		7	260	295	4	0	0	0	0	100		7	2013	205	116	2	100	0	0	0	0			7	2013	160	48	2	80	0	20	0	0	80		7	2013	64	2.5	0	100
8	215	126	3	0	0	30	0	70		8	255	260	4	0	0	0	0	100		8	2013	205	112	2	100	0	0	0	0			8	2013	170	57.5	2	50	50	0	0	0	100		8	2013	65	2.5	0	100
9	180	65	2	0	0	100	0	0		9	300	480	4	0	0	0	0	100		9	2013	210	138	2	100	0	0	0	0			9	2013	210	113	2	50	40	10	0	0	90		9	2013	65	2.6	0	100
10	220	145	4	0	0	100	0	0		10	235	236	4	0	0	0	0	100		10	2013	210	130	2	100	0	0	0	0			10	2013	200	141	2	50	50	0	0	0	100		10	2013	66	2.8	0	100
11	140	39	2	0	0	20	50	30		11	330	640	5	0	0	0	0	100		11	2013	180	79	2	90	0	10	0	0			11	2013	210	132	3	90	0	10	0	0	90		11	2013	66	2.8	0	100
12	185	85	3	0	0	100	0	0		12	340	805	5	0	0	0	0	100		12	2013	220	150	3	100	0	0	0	0			12	2013	210	115.5	3	0	100	0	0	0	100		12	2013	67	3	0	100
13	170	55	2	0	0	100	0	0		13	355	895	6	0	0	0	0	100		13	2013	170	60	2	100	0	0	0	0			13	2013	210	122	3	0	100	0	0	0	100		13	2013	68	3.1	0	100
14	210	160	4	0	0	0	50	50		14	345	780	5	0	0	0	0	100		14	2013	195	104	2	100	0	0	0	0			14	2013	242	168	4	50	50	0	0	0	100		14	2013	68	3.1	0	100
15	220	170	5	0	0	100	0	0		15	380	990	6	0	0	0	0	100		15	2013	220	150	3	100	0	0	0	0			15	2013	210	110.5	3	60	40	0	0	0	100		15	2013	68	3.2	0	100
16	180	85	3	0	0	20	0	80		16	390	950	6	0	0	0	0	100		16	2013	215	156	3	100	0	0	0	0			16	2013	205	114	2	100	0	0	0	0	100		16	2014	62	2	0	100
17	225	160	4	0	0	0	35	65		17	425	1390	9	0	0	0	0	100		17	2013	225	152	3	100	0	0	0	0			17	2013	205	116	3	50	20	30	0	0	70		17	2014	63	2.1	0	100
18	200	120	3	0	0	70	20	10		18	415	1330	8	0	0	0	0	100		18	2013	180	84	2	0	0	100	0	0			18	2013	210	116	3	100	0	0	0	0	100		18	2014	64	2.5	0	100
19	136	33	2	0	0	0	10	90		19	145	47	2	0	0	0	0	100		19	2013	240	208	3	0	0	100	0	0			19	2013	205	108	3	80	0	20	0	0	80		19	2014	64	2.5	0	100
20	240	168	4	0	0	20	0	80		20	185	88	2	0	0	0	0	100		20	2013	225	146	2	0	0	100	0	0			20	2013	210	116	4	50	50	0	0	0	100		20	2014	64	2.5	0	100
21	195	105	3	0	0	30	0	70		21	385	980	6	0	0	0	0	100		21	2013	245	244	3	100	0	0	0	0			21	2013	220	139	4	50	40	10	0	0	90		21	2014	64	2.5	0	100
22	230	160	3	0	0	20	0	80		22	415	1470	9	0	0	0	0	100		22	2013	265	308	4	100	0	0	0	0			22	2013	220	127.5	3	50	50	0	0	0	100		22	2014	65	2.5	0	100
23	200	120	3	0	0	0	0	100		23	415	1480	10	0	0	0	0	100		23	2013	265	270	4	100	0	0	0	0			23	2013	225	134	4	90	0	10	0	0	90		23	2014	65	2.6	0	100
24	195	82	2	0	0	0	0	100		24	390	985	6	0	0	0	0	100		24	2013	270	38	4	100	0	0	0	0			24	2013	220	120	4	40	60	0	0	0	100		24	2014	65	2.6	0	100
25	220	122	3	0	0	0	20	80		25	435	1500	11	0	0	0	0	100		25	2013	280	356	4	100	0	0	0	0			25	2013	215	108	3	80	0	20	0	0	80		25	2014	65	2.7	0	100
			Average	0	0	42	13	45						0	0	0	0	100		26	2013	285	325	4	100	0	0	0	0			26	2013	217	121	3	100	0	0	0	0	100		26	2014	65	2.7	0	100
			SD	0	0	41.2311	19.8956	39.6863						0	0	0	0	0		27	2013	285	374	4	100	0	0	0	0			27	2013	225	154	3	100	0	0	0	0	100		27	2014	66	2.8	0	100
																				28	2013	305	490	4	100	0	0	0	0			28	2013	245	170	4	20	60	20	0	0	80		28	2014	67	2.9	0	100
																				29	2013	245	236	4	100	0	0	0	0			29	2013	240	186	4	100	0	0	0	0	100		29	2014	67	3	0	100
																				30	2013	340	644	5	100	0	0	0	0			30	2013	235	174	3	50	50	0	0	0	100		30	2014	68	3	0	100
																				31	2013	345	834	5	100	0	0	0	0			31	2013	280	283	5	50	50	0	0	0	100				64.9667	2.55333
																				32	2013	355	858	5	100	0	0	0	0			32	2013	225	130	3	80	20	0	0	0	100				1.82857	0.407459
																				33	2013	375	902	6	100	0	0	0	0			33	2013	209	111	3	20	20	60	0	0	40
																				34	2013	345	772	5	100	0	0	0	0			34	2013	175	60	2	100	0	0	0	0	100
																				35	2013	380	938	7	100	0	0	0	0			35	2013	225	145	4	100	0	0	0	0	100
																				36	2013	390	984	6	100	0	0	0	0			36	2013	215	125	3	45	55	0	0	0	100
																				37	2013	405	1248	9	100	0	0	0	0			37	2013	190	73	2	70	10	20	0	0	80
																				38	2013	400	1336	10	100	0	0	0	0			38	2013	230	150	4	90	0	10	0	0	90
																				39	2013	410	1266	10	50	0	50	0	0			39	2013	210	120	3	0	100	0	0	0	100
																				40	2013	420	1480	9	100	0	0	0	0			40	2013	208	110	3	0	100	0	0	0	100
																				41	2013	410	1320	10	100	0	0	0	0			41	2014	105	10	1	50	50	0	0	0	100
																				42	2014	145	47	2	100	0	0	0	0			42	2014	105	10	1	60	40	0	0	0	100
																				43	2014	184	86	2	100	0	0	0	0			43	2014	105	12.5	1	20	60	20	0	0	80
																				44	2014	236	192	3	100	0	0	0	0			44	2014	110	14	1	50	40	10	0	0	90
																				45	2014	135	34	2	100	0	0	0	0			45	2014	115	16	2	100	0	0	0	0	100
																				46	2014	175	110	2	70	0	30	0	0			46	2014	102	15	1	80	0	20	0	0	80
																				47	2014	145	36	2	50	0	50	0	0			47	2014	115	14	2	50	50	0	0	0	100
																				48	2014	180	80	2	100	0	0	0	0			48	2014	120	20	2	50	40	10	0	0	90
																				49	2014	180	110	2	100	0	0	0	0			49	2014	155	44	2	50	50	0	0	0	100
																				50	2014	145	45	2	100	0	0	0	0			50	2014	150	37	2	90	0	10	0	0	90
																				51	2014	185	88	2	100	0	0	0	0			51	2014	155	38	2	100	0	0	0	0	100
																				52	2014	235	190	3	100	0	0	0	0			52	2014	160	44	2	100	0	0	0	0	100
																				53	2014	215	148	2	100	0	0	0	0			53	2014	165	51	2	90	10	0	0	0	100
																				54	2014	190	90	2	100	0	0	0	0			54	2014	180	54	3	75	25	0	0	0	100
																				55	2014	235	188	3	100	0	0	0	0			55	2014	180	65	2	100	0	0	0	0	100
																				56	2014	260	251	3	60	0	40	0	0			56	2014	195	85	3	100	0	0	0	0	100
																				57	2014	270	286	3	50	0	50	0	0			57	2014	170	60	2	0	100	0	0	0	100
																				58	2014	255	245	3	100	0	0	0	0			58	2014	190	83	3	0	50	50	0	0	50
																				59	2014	255	256	3	100	0	0	0	0			59	2014	190	73	2	0	50	50	0	0	50
																				60	2014	265	307	4	100	0	0	0	0			60	2014	220	140	3	100	0	0	0	0	100
																				61	2014	268	279	4	80	0	20	0	0			61	2014	225	150	4	100	0	0	0	0	100
																				62	2014	275	311	4	100	0	0	0	0			62	2014	215	120.5	3	100	0	0	0	0	100
																				63	2014	280	357	4	100	0	0	0	0			63	2014	235	162	3	100	0	0	0	0	100
																				64	2014	255	351	4	100	0	0	0	0			64	2014	240	204	4	100	0	0	0	0	100
																				65	2014	300	371	5	100	0	0	0	0			65	2014	255	296	5	100	0	0	0	0	100
																				66	2014	390	1042	6	100	0	0	0	0			66	2014	200	95	3	0	100	0	0	0	100
																				67	2014	385	1140	7	100	0	0	0	0			67	2014	180	80	2	100	0	0	0	0	100
																				68	2014	360	790	7	100	0	0	0	0			68	2014	220	140	3	100	0	0	0	0	100
																				69	2014	380	948	7	100	0	0	0	0			69	2014	195	80	2	40	60	0	0	0	100
																				70	2014	392	1028.5	7	100	0	0	0	0			70	2014	235	160	4	80	0	20	0	0	80
																				71	2014	385	1028	7	100	0	0	0	0			71	2014	200	120	3	100	0	0	0	0	100
																				72	2014	395	1013	7	100	0	0	0	0			72	2014	195	82	2	100	0	0	0	0	100
																				73	2014	400	1056	7	100	0	0	0	0			73	2014	141	31	2	100	0	0	0	0	100
																				74	2014	400	1200	11	100	0	0	0	0			74	2014	136	33	2	100	0	0	0	0	100
																				75	2014	420	1490	10	100	0	0	0	0			75	2014	242	165	4	60	40	0	0	0	100
																				76	2014	430	1575	10	100	0	0	0	0			76	2014	207	118	3	100	0	0	0	0	100
																				77	2014	430	1248	10	100	0	0	0	0			77	2014	200	110	3	80	20	0	0	0	100
																				78	2014	420	1100	11	100	0	0	0	0			78	2014	225	134	3	20	60	20	0	0	80
																				79	2014	385	1028	7	100	0	0	0	0			79	2014	220	122	3	100	0	0	0	0	100
																				80	2014	265	345	4	50	0	50	0	0			80	2014	200	122	3	100	0	0	0	0	100
																									92.5	0	7.5	0	0								68.5	25.1875	6.3125	0	0
																									22.0758	0	22.0758	0	0								33.4645	30.8164	12.9445	0	0
[truncated: 14 more columns]

## Sheet: SIA
MILADA LAKE
Fish No.	Year	SL (mm)	TL (mm)	Mass (g)	Age	d13C	d15N	%C	%N	C/N
1	2013	95	113	18	1	-21.6332	23.9967	48.1115	15.1187	3.18225
2	2013	110	130	26	2	-21.7856	23.8064	47.1063	14.3869	3.27425
3	2013	135	160	54	2	-19.654	26.1658	45.9856	13.6473	3.36957
4	2013	160	195	98	2	-18.6474	24.5581	48.6817	14.8966	3.26797
5	2013	160	190	98	2	-18.0957	22.2351	48.0927	14.627	3.28794
6	2013	165	195	102	2	-18.126	22.2003	48.7635	14.9652	3.25847
7	2013	170	205	116	2	-18.576	22.1341	48.8433	14.9461	3.26796
8	2013	170	205	112	2	-17.6722	22.5507	78.618	24.7543	3.17593
9	2013	175	210	138	2	-17.5203	22.2458	47.4849	14.6507	3.24113
10	2013	175	210	130	2	-18.5583	21.8161	48.922	14.9493	3.27254
11	2013	150	180	79	2	-19.8842	24.4871	48.038	14.612	3.28758
12	2013	185	220	150	3	-16.9923	22.2274	48.3933	15.1443	3.19549
13	2013	145	170	60	2	-18.3182	25.6034	48.0461	14.5017	3.31313
14	2013	165	195	104	2	-20.3449	23.1822	48.4179	14.9576	3.23701
15	2013	180	220	150	3	-16.4298	24.8914	46.8629	14.6434	3.20027
16	2013	185	215	156	3	-16.7827	23.2033	47.4678	14.574	3.25701
17	2013	190	225	152	3	-16.2345	23.0261	47.3929	14.8026	3.20166
18	2013	150	180	84	2	-19.1655	25.7996	48.5579	14.6253	3.32014
19	2013	200	240	208	3	-18.686	24.9978	49.2418	15.1981	3.23999
20	2013	185	225	146	2	-17.8963	24.8484	47.6854	14.3402	3.32531
21	2013	210	245	244	3	-17.0431	23.0604	47.4525	14.665	3.23577
22	2013	220	265	308	4	-17.8413	25.0515	47.6404	14.6058	3.26174
23	2013	220	265	270	4	-19.3219	22.2631	48.6117	14.8838	3.26608
24	2013	225	270	38	4	-18.7254	23.5319	48.1664	13.9315	3.45737
25	2013	235	280	356	4	-18.95	23.7225	47.0515	14.4692	3.25184
26	2013	235	285	325	4	-18.3038	22.0629	47.7018	14.7308	3.23823
27	2013	240	285	374	4	-18.8353	24.3173	48.4956	14.9711	3.23927
28	2013	255	305	490	4	-19.4292	23.7275	48.06	14.694	3.27071
29	2013	210	245	236	4	-17.9252	22.1018	48.6416	14.8927	3.26614
30	2013	285	340	644	5	-20.1371	24.0811	47.2697	14.5761	3.24296
31	2013	290	345	834	5	-18.6265	24.3772	49.0652	13.9733	3.51135
32	2013	305	355	858	5	-19.2985	24.5796	48.6729	14.7464	3.30066
33	2013	320	375	902	6	-19.3208	24.2129	49.2497	14.6325	3.36578
34	2013	295	345	772	5	-19.6151	24.4777	48.4019	14.655	3.30277
35	2013	310	380	938	7	-19.4545	24.3666	50.0762	15.4419	3.24287
36	2013	325	390	984	6	-19.6677	26.1846	47.7198	13.9092	3.4308
37	2013	350	405	1248	9	-20.1093	25.1088	48.5744	14.5645	3.33513
38	2013	340	400	1336	10	-19.3157	25.0522	49.4455	16.6926	2.96213
39	2013	340	410	1266	10	-20.2111	25.0177	48.4348	14.5742	3.32332
40	2013	340	420	1480	9	-19.2366	25.6339	47.7545	14.3499	3.32788
41	2013	350	410	1320	10	-20.2465	25.4773	47.5401	14.2774	3.32974
42	2014	43	53	1	0	-20.8005	24.62	46.7976	13.3405	3.50794
43	2014	43	54	0.5	0	-22.296	24.0348	47.0807	13.278	3.54576
44	2014	45	55	1	0	-22.7792	24.0014	46.5256	13.0556	3.56364
45	2014	110	135	34	2	-21.3088	24.3264	47.3896	13.8924	3.4112
46	2014	160	175	110	2	-20.5536	22.8181	48.7768	14.3747	3.39323
47	2014	125	145	36	2	-20.1368	25.4442	48.4053	14.1969	3.40957
48	2014	145	180	80	2	-18.3924	24.3725	48.3447	14.6028	3.31065
49	2014	155	185	88	2	-21.2612	22.0734	50.5316	15.585	3.24232
50	2014	195	235	190	3	-19.4608	22.4832	48.4226	14.8338	3.26433
51	2014	180	215	148	2	-18.8485	21.0896	51.165	14.3961	3.55409
52	2014	160	190	90	2	-18.1387	21.8252	48.3625	14.8157	3.26428
53	2014	200	235	188	3	-18.5037	21.8944	47.552	14.5381	3.27085
54	2014	220	260	251	3	-17.6893	25.4407	48.8016	14.6314	3.3354
55	2014	225	270	286	3	-17.5318	24.8032	47.0572	14.3936	3.26932
56	2014	213	255	245	3	-18.7344	25.0799	48.2234	14.2673	3.37999
57	2014	215	255	256	3	-18.1929	25.1096	47.8205	14.6936	3.25452
58	2014	225	265	307	4	-17.1015	25.2689	46.6451	14.1159	3.30443
59	2014	230	268	279	4	-18.6338	23.608	48.539	14.7244	3.2965
60	2014	235	275	311	4	-17.3248	23.3117	47.0816	14.4903	3.24918
61	2014	235	280	357	4	-16.2825	24.2843	46.1657	14.1897	3.25346
62	2014	245	255	351	4	-17.9644	23.2063	47.0303	14.4222	3.26098
63	2014	250	300	371	5	-18.4267	24.8295	48.3299	14.5972	3.31091
64	2014	320	390	1042	6	-19.1842	25.1504	48.7468	14.7817	3.29779
65	2014	325	385	1140	7	-19.2407	24.7231	48.0853	14.0307	3.42716
66	2014	305	360	790	7	-19.4748	26.2056	47.1258	14.0702	3.34934
67	2014	320	380	948	7	-20.3745	25.1059	47.7017	13.3992	3.56004
68	2014	320	392	1028.5	7	-19.2862	25.4089	49.4406	14.1965	3.4826
69	2014	325	385	1028	7	-18.4372	24.5456	47.0284	13.9831	3.36322
70	2014	330	395	1013	7	-19.4355	24.7645	47.6514	13.8121	3.44998
71	2014	340	400	1056	7	-20.2342	24.6932	47.5504	13.5976	3.49696
72	2014	330	400	1200	11	-19.4728	24.381	48.906	14.8989	3.28251
73	2014	350	420	1490	10	-18.5248	24.0072	47.0282	14.2257	3.30587
74	2014	350	430	1575	10	-18.3562	25.4378	47.6394	14.1186	3.37423
75	2014	355	430	1248	10	-18.7692	24.5149	48.249	14.2739	3.38023
76	2014	340	420	1257	11	-19.0369	25.5471	56.1489	17.0192	3.29916
		mean	271.447	476.316
		SD	98.5578	467.852
MOST LAKE
Fish No.	Year	SL (mm)	TL (mm)	Mass (g)	Age	d13C	d15N	%C	%N	C/N
1	2013	100	125	22	2	-22.2322	15.2375	46.9742	14.2995	3.28501
2	2013	110	135	34	2	-23.94	15.7279	51.9098	15.8889	3.26704
3	2013	115	140	32	2	-23.0273	14.3573	47.4866	14.7097	3.22826
4	2013	115	135	30	2	-22.906	15.1448	47.9186	14.622	3.27716
5	2013	120	150	35	2	-22.843	14.2231	46.9913	14.2941	3.28745
6	2013	125	150	42	2	-23.905	13.6819	47.7849	14.6828	3.25449
7	2013	135	160	48	2	-23.3853	15.3215	46.9742	14.3669	3.26961
8	2013	140	170	57.5	2	-21.8578	14.2814	47.5532	14.4423	3.29262
9	2013	165	210	113	2	-25.4096	13.9605	47.9193	14.7476	3.24929
10	2013	165	200	141	2	-25.4375	14.3846	49.9187	15.3321	3.25582
11	2013	170	210	132	3	-24.9826	13.8958	47.1892	14.502	3.25398
12	2013	170	210	115.5	3	-25.0976	14.1981	48.0736	14.6518	3.28108
13	2013	170	210	122	3	-24.5317	13.8283	47.6071	14.6462	3.25049
14	2013	195	242	168	4	-23.6779	12.2964	49.3519	14.801	3.33437
15	2013	170	210	110.5	3	-25.3412	13.8232	47.5025	14.5155	3.27253
16	2013	170	205	114	2	-24.6968	14.7079	48.0433	14.7168	3.26453
17	2013	170	205	116	3	-25.0749	14.8464	46.7145	14.5337	3.21422
18	2013	175	210	116	3	-25.0449	14.4269	47.9003	14.5443	3.2934
19	2013	175	205	108	3	-22.8209	16.8874	47.635	14.4452	3.29763
20	2013	175	210	116	4	-25.1802	15.2432	48.102	14.7244	3.26683
21	2013	180	220	139	4	-25.1878	14.0362	48.108	14.8358	3.24271
22	2013	180	220	127.5	3	-24.8817	12.5141	47.9723	15.0329	3.19114
23	2013	180	225	134	4	-25.1611	14.1669	47.439	14.6648	3.23488
24	2013	180	220	120	4	-25.1599	14.4426	47.5356	14.6235	3.25063
25	2013	170	215	108	3	-23.0225	13.0667	48.2365	14.8695	3.24399
26	2013	180	217	121	3	-22.4522	12.1758	48.3278	14.8953	3.2445
27	2013	185	225	154	3	-24.7785	15.7435	51.3554	15.8254	3.24513
28	2013	195	245	170	4	-24.7489	13.7892	47.4834	14.5437	3.26487
29	2013	200	240	186	4	-23.8213	14.5798	47.286	14.5894	3.24113
30	2013	200	235	174	3	-24.4878	13.8272	51.7745	15.8573	3.26502
31	2013	225	280	283	5	-24.816	13.2374	47.1731	14.6547	3.21897
32	2014	51	63	2	0	-22.709	14.3911	47.6751	13.9932	3.40702
33	2014	83	105	10	1	-22.7518	15.231	47.9828	14.5324	3.30178
34	2014	85	105	12.5	1	-22.9182	14.3207	48.0684	14.491	3.31711
35	2014	89	110	14	1	-22.4193	14.0939	48.8951	14.6189	3.34464
36	2014	90	115	16	2	-22.189	15.7848	47.1043	14.151	3.32868
37	2014	95	102	15	1	-22.5867	15.1069	48.0677	14.5365	3.30668
38	2014	95	115	14	2	-23.3481	14.6186	47.381	14.4211	3.28554
39	2014	100	120	20	2	-22.3195	15.1176	45.6347	14.1904	3.21589
40	2014	125	155	44	2	-23.4585	12.808	48.4951	14.6394	3.31264
41	2014	125	150	37	2	-23.435	15.1341	48.007	14.6147	3.28484
42	2014	130	155	38	2	-23.0165	14.6803	47.2608	14.3737	3.28801
43	2014	130	160	44	2	-23.3454	13.9595	45.887	14.3161	3.20527
44	2014	135	165	51	2	-24.3105	14.6002	44.1526	13.8386	3.19054
45	2014	140	180	54	3	-22.5769	15.5359	44.7808	13.9603	3.20772
46	2014	140	180	65	2	-22.4436	14.827	48.3423	14.7557	3.27618
47	2014	155	195	85	3	-24.6135	13.6839	47.6404	14.3258	3.32551
48	2014	145	170	60	2	-23.3067	14.4548	47.9704	14.1733	3.38456
49	2014	150	190	83	3	-24.0127	14.706	46.889	14.6026	3.21101
50	2014	155	190	73	2	-24.0585	14.5278	47.1261	14.4097	3.27044
51	2014	180	220	140	3	-26.6896	14.9935	47.6994	14.6638	3.25287
52	2014	180	225	150	4	-25.5021	15.5474	49.0955	15.0123	3.27034
53	2014	170	215	120.5	3	-25.5633	15.1	48.1244	14.5671	3.30365
54	2014	195	235	162	3	-24.2114	14.3349	48.4501	14.9192	3.24751
55	2014	200	240	204	4	-24.902	13.3145	46.4542	13.989	3.32077
56	2014	205	255	296	5	-25.5053	13.5004	47.3499	14.4826	3.26943
		mean	184.804	94.625
		SD	47.2457	65.978
MILADA
SOURCES	d13C	d15N	%C	%N	C/N
Chironomidae 2014	-28.68	27.6471	28.9614	5.8135	4.98176
CH-ZOOPL, November 2014	-24.5557	17.2181	34.7405	5.99005	5.7997
CH-ZOOPL SEPTEMBER 2014	-23.5818	17.9152	30.7814	5.61534	5.48166
Zooplankton March 2014	-29.8511	21.2784	40.9129	7.8981	5.1801
Zooplankton July 2014	-27.4048	20.334	38.7752	8.34412	4.64701
Zooplankton May 2014	-28.7761	19.2402	38.8474	8.32741	4.665
Dreissena 2014	-26.1488	17.4644	49.2843	9.15299	5.38451
CH-DREISSENA 2014	-23.0466	21.3842	44.5996	9.32269	4.78399
CH3-11 Odonata 2014	-24.1724	23.5333	45.3204	10.4459	4.33856
Odonata 2014	-24.1152	23.1073	49.4967	11.5507	4.28517
Milada 11 Odonata 2014	-24.3489	24.3271	47.5494	10.6129	4.48032
Milada Asellus	-25.6067	13.9969	47.1392	13.4937	3.49341
CH7-4 Odonata 2014	-23.7537	26.3508	50.0235	9.91821	5.0436
CH7-2 Trichoptera 2014	-22.5898	24.2508	50.703	9.42188	5.38141
Chiron. 2	-25.3397	22.5724	48.6972	11.8735	4.10135
CH-Asellus, 2014	-25.8192	19.3523	49.0491	10.863	4.51524
AnimalSources	-25.4869	21.2483	43.4301	9.29026
SD	2.17681	3.63905	7.10057	2.24628
CH-Macrophyte.V	-9.17818	17.2975	37.2672	2.26922	16.4229
CH-Macrophyte.PP	-12.2204	16.6927	37.1367	1.944	19.1033
CH-Macrophyte.Ch	-10.3583	20.3153	24.8645	1.05642	23.5365
CH-Macrophyte.Ch2	-8.89917	18.4398	30.1834	1.54833	19.4942
CH-Macrophyte.PP	-11.9282	17.7378	33.3913	2.01038	16.6095
CH-Macrophyte.EL	-14.8224	15.6507	32.2215	2.46574	13.0677
PlantSources	-11.2345	17.689	32.5108	1.88235
SD	2.22605	1.59776	4.66398	0.510672
MOST
SOURCES	d13C	d15N	%C	%N	C/N
M-ZOOPL July2014	-30.8228	12.2058	37.3061	5.82916	6.3999
M-ZOOPL September2014	-28.4291	12.8828	41.0667	7.31411	5.61473
Zooplankton March 2014	-30.8241	10.1308	43.4865	9.37124	4.64042
Zooplankton November 2014	-30.4193	9.21605	42.8383	9.10234	4.70629
Zooplankton May	-28.9595	12.2483	41.9243	9.78527	4.28443
Odonata 2	-22.5072	13.3551	44.6243	10.1069	4.41524
Odonata 1	-20.2987	11.4815	37.4032	9.36349	3.99457
Asellus	-22.0663	9.41432	33.6006	6.80169	4.94004
Asellus 2	-21.6123	11.1984	34.2542	9.98325	3.43117
Dreissena 2014 1	-29.8225	8.11367	45.6839	10.9036	4.18978
DR 2014 2	-27.08	12.45	44.8283	10.2187	4.3869
M Chiron. 2	-26.3762	11.5947	40.6378	9.39285	4.32647
AnimalSources	-26.6015	11.191	40.6378	9.01438
SD	3.95116	1.62864	4.10704	1.53974
Periphyton	-19.6614	8.15842	33.5399	2.16738
Periphyton 2	-19.5012	8.41513	25.0501	2.99283
Detritus 1	-19.8108	13.1784	15.5646	1.95946
Detritus 2	-20.3715	11.2338	20.4437	2.23231
PlantSources	-19.8362	10.2464	23.6496	2.33799
SD	0.378575	2.40032	7.64686	0.451804

## Sheet: SIAR
Milada Lake Rudd SIA			Most Lake Rudd SIA			Milada Lake Food Sources
d15N	d13C		d15N	d13C		group	d15N	SDd15N	d13C	SDd13C
23.9967	-21.6332		15.2375	-22.2322		AnimalSources	21.2483	3.63905	-25.4869	2.17681
23.8064	-21.7856		15.7279	-23.94		VegetalSources	17.689	1.59776	-11.2345	2.22605
22.8181	-20.5536		14.3573	-23.0273
21.8252	-18.1387		15.1448	-22.906
22.2351	-18.0957		12.808	-23.4585		Most Lake Food Sources
22.2003	-18.126		13.6819	-23.905		group	d15N	SDd15N	d13C	SDd13C
22.1341	-18.576		15.3215	-23.3853		AnimalSources	11.1543	1.62864	-26.622	3.95116
22.5507	-17.6722		13.6839	-24.6135		VegetalSources	10.2464	2.40032	-19.8362	0.378575
22.2458	-17.5203		13.9605	-25.4096
21.8161	-18.5583		14.3846	-25.4375
21.0896	-18.8485		13.8958	-24.9826		Milada Lake Food Sources_concentration
22.2274	-16.9923		14.1981	-25.0976		group	N	Nsd	C	Csd
22.0734	-21.2612		13.8283	-24.5317		AnimalSources	0.0929026	0.0224628	0.434301	0.0710057
23.1822	-20.3449		15.1	-25.5633		VegetalSources	0.0188235	0.00510672	0.325108	0.0466398
24.8914	-16.4298		13.8232	-25.3412
23.2033	-16.7827		14.7079	-24.6968
23.0261	-16.2345		14.8464	-25.0749		Most Lake Food Sources_concentration
22.4832	-19.4608		14.4269	-25.0449		group	N	Nsd	C	Csd
24.9978	-18.686		16.8874	-22.8209		AnimalSources	0.0901438	0.0153974	0.406378	0.0410704
21.8944	-18.5037		15.2432	-25.1802		VegetalSources	0.0233799	0.00451804	0.236496	0.0764686
23.0604	-17.0431		14.0362	-25.1878
25.0515	-17.8413		12.5141	-24.8817
22.2631	-19.3219		14.1669	-25.1611		Milada Lake_Fractionation factor
23.5319	-18.7254		14.4426	-25.1599		group	d15N	SD15N	d13C	SDd13C
23.7225	-18.95		14.9935	-26.6896		AnimalSources	3.4	1	0.4	1.3
22.0629	-18.3038		15.5474	-25.5021		VegetalSources	4.8	0.4	0.4	1.3
24.3173	-18.8353		15.7435	-24.7785
23.7275	-19.4292		13.7892	-24.7489
22.1018	-17.9252		14.5798	-23.8213
24.0811	-20.1371		13.8272	-24.4878
24.3772	-18.6265		13.2374	-24.816		Most Lake_Fractionation factor
24.5796	-19.2985		14.3911	-22.709		group	d15N	SD15N	d13C	SDd13C
24.2129	-19.3208		15.231	-22.7518		AnimalSources	3.4	1	0.4	1.3
24.4777	-19.6151		14.3207	-22.9182		VegetalSources	4.8	0.4	0.4	1.3
24.3666	-19.4545		14.0939	-22.4193
24.7231	-19.2407		15.7848	-22.189
25.1088	-20.1093		15.1069	-22.5867
25.0522	-19.3157		14.6186	-23.3481
25.0177	-20.2111		15.1176	-22.3195
24.381	-19.4728		14.2231	-22.843
25.4773	-20.2465		15.1341	-23.435
24.62	-20.8005		14.6803	-23.0165
24.0348	-22.296		13.9595	-23.3454
24.0014	-22.7792		14.6002	-24.3105
24.3264	-21.3088		15.5359	-22.5769
26.1658	-19.654		14.827	-22.4436
25.4442	-20.1368		14.2814	-21.8578
24.3725	-18.3924		14.4548	-23.3067
25.6034	-18.3182		14.706	-24.0127
25.7996	-19.1655		14.5278	-24.0585
24.4871	-19.8842		13.0667	-23.0225
24.5581	-18.6474		12.1758	-22.4522
24.8484	-17.8963		12.2964	-23.6779
25.4407	-17.6893		14.3349	-24.2114
24.8032	-17.5318		13.3145	-24.902
25.0799	-18.7344		13.5004	-25.5053
25.1096	-18.1929
25.2689	-17.1015
23.608	-18.6338
23.3117	-17.3248
24.2843	-16.2825
23.2063	-17.9644
24.8295	-18.4267
25.1504	-19.1842
26.1846	-19.6677
26.2056	-19.4748
25.1059	-20.3745
25.4089	-19.2862
24.5456	-18.4372
24.7645	-19.4355
24.6932	-20.2342
25.6339	-19.2366
24.0072	-18.5248
25.4378	-18.3562
24.5149	-18.7692
25.5471	-19.0369

## Sheet: Macrophytes monit. September
	Milada Lake_ Monitoring of Macrophytes															Most Lake_ Monitoring of Macrophytes
		Chara	Localities														Chara	Localities
	Depths		1	2	3	4	5	6	7	8	9	10	Averages			Depths		1	2	3	4	5	6	7	8	9	10	Averages
	0	3	0	0	0	0	1.5	0	21.88	90	78.18	0.48	19.204			0	3	0	1	1	0	0	0	0	0.2	0	0	0.22
	3	6	3.2	0	0	0	98	80	81.58	64.62	60	87	47.44			3	6	0	0	0.1	0	0	0	0.2	0	0	0	0.03
	6	8	0	0	0	98	98	87.91	99	40	100	56.3	57.921
	8	10	0	0	0	0	33	10	100	89.3	40	0	27.23
	10	12	0	0	0	30	15	0	40	50	40	0	17.5				MyrSpicatum
		MyrSpicatum														0	3	0	3	1	0	2	0	0	0	0	2	0.8
	0	3	18.2	2.7	25.8	66	12.5	17.7	27.5	5	9.1	18.1	20.26			3	6	0	0	0.1	0	0.1	0	0	0	0	0	0.02
	3	6	0	0	0	0	1	20	1.4	14.2	40	13	8.96
	6	8	0	0	0	0	1	0.6	1	60	0	0	6.26
	8	10	0	0	0	0	0	0	0	0	0	0	0				PotCrispus
	10	12	0	0	0	0	0	0	0	0	0	0	0			0	3	0.3	0.3	0	0	0	0	0	0	0	0	0.06
		MyrVerticillatum														3	6	0	0	0	0	0	0	0	0	0	0	0
	0	3	0.2	0	0	0	0.2	0.05	0	0	0	0	0.045
	3	6	0	0	0	0	0	0	0	0	0	2	0.2
	6	8	0	0	0	0	0	0	0	0	0	0	0				PotPectinatus
	8	10	0	0	0	0	0	0	0	0	0	0	0			0	3	0	1	1	0	0.2	0.3	0	0	0	0	0.25
	10	12	0	0	0	0	0	0	0	0	0	0	0			3	6	0	0	0.1	0	0.1	0	0	0	0	0	0.02
		PotCrispus
	0	3	0.3	0	0	0	0	0	0.1	0	0.05	0.05	0.05
	3	6	0	0	0	0	0	0	0	0	0	0	0				Spharganium
	6	8	0	0	0	0	0	0	0	0	0	0	0			0	3	1	0.5	0	0	0	0	0	0.2	0	0	0.17
	8	10	0	0	0	0	0	0	0	0	0	0	0			3	6	0	0	0	0	0	0	0	0	0	0	0
	10	12	0	0	0	0	0	0	0	0	0	0	0
		PotPectinatus
	0	3	25.2	73.9	5.2	8	83.5	56.9	50.6	5	12.5	79.5	40.03				UncoveredBottom
	3	6	0	0	0	100	1		17	17.1		0	16.8875			0	3	98.7	94.2	97	100	97.8	99.7	100	99.6	100	98	98.5
	6	8	0	0	0	1	1	0	0	0	0	0	0.2			3	6	100	100	99.7	100	99.8	100	99.8	100	100	100	99.93
	8	10	0	0	0	0	0	0	0	10.7	0	0	1.07
	10	12	0	0	0	0	0	0	0	0	0	0	0
		PotTrichoides
	0	3	0.1	0.9	0	0	1	0	0	0	0.2	0	0.22
	3	6	0	0	0	0	0	0	0	0	0	0	0
	6	8	0	0	0	0	0	0	0	0	0	0	0
	8	10	0	0	0	0	0	0	0	0	0	0	0
	10	12	0	0	0	0	0	0	0	0	0	0	0
		ElodeaCan
	0	3	0	0	0	0	0.2	0	0.2	0	0	0	0.04
	3	6	0	0	0	0	0	0	0	0	0	0	0
	6	8	0	0	0	0	0	0	0	0	0	0	0
	8	10	0	0	0	0	0	0	0	0	0	0	0
	10	12	0	0	0	0	0	0	0	0	0	0	0
		Vaucheria
	0	3	0	14.2	69	8	1.5	22.6	0	0	0	0	11.53
	3	6	53.5	100	100	0	0	0	0	0	0	0	25.35
	6	8	30	0	100	1	0	2.8	0	0	0	40.7	17.45
	8	10	0	0	100	100	33	80	0	0	60	33.7	40.67
	10	12	0	0	50	70	15	20	60	50	60	0	32.5
		Spharganium
	0	3	0.5	0	0	0.5	0	0.5	0	0	0	0	0.15
	3	6	0	0	0	0	0	0	0	0	0	0	0
	6	8	0	0	0	0	0	0	0	0	0	0	0
	8	10	0	0	0	0	0	0	0	0	0	0	0
	10	12	0	0	0	0	0	0	0	0	0	0	0

## Sheet: Macrophytes monit. May
	Milada Lake_ Monitoring of Macrophytes																Most Lake_ Monitoring of Macrophytes
		Chara	Localities
	Depths		1	2	3	4	5	6	7	8	9	10	Averages
	0	3	0	0	0	0	0	5	0	60	45	2	11.2				Chara	Localities
	3	6	0	0	5	0	55	60	50	38	51	69	32.8			Depths		1	2	3	4	5	6	7	8	9	10	Averages
	6	8	0	0	0	49	69	58	75	19	30	30	33			0	3	0	0	0	0.1	0.1	0	0	0.1	0	0	0.03
	8	10	0	0	0	20	25	8	80	50	25	5	21.3			3	6	0	0	0	0.1	0	0	0	0	0	0	0.01
	10	12	0	0	0	25	10	0	50	50	15	1	15.1
		MyrSpicatum
	0	3	10	5	13	31	8	10	15	8	10	13	12.3				MyrSpicatum
	3	6	0	2	2.5	5	5	8	5	12.5	18.9	3.9	6.28			0	3	0	0.1	0	0	0.1	0	0	0	0	0.1	0.03
	6	8	0	0	0	0	3	5	5	15	10	3	4.1			3	6	0	0	0	0	0	0	0	0	0	0	0
	8	10	0	0	0	0	0	0.5	0.3	0.1	0	2	0.29
	10	12	0	0	0	0	0	0	0	0	0	0	0
		MyrVerticillatum															PotCrispus
	0	3	0	0	0	0	0	0	0	0	0	0	0			0	3	0	0	0	0	0	0	0	0	0	0	0
	3	6	0	0	0	0	0	0	0	0	0	0	0			3	6	0	0	0	0	0	0	0	0	0	0	0
	6	8	0	0	0	0	0	0	0	0	0	0	0
	8	10	0	0	0	0	0	0	0	0	0	0	0
	10	12	0	0	0	0	0	0	0	0	0	0	0				PotPectinatus
		PotCrispus														0	3	0	0	0.2	0	0.1	0.1	0	0	0	0	0.04
	0	3	0	0	0	0	0	1	0	0.02	0.01	0	0.103			3	6	0	0	0	0	0	0	0	0	0	0	0
	3	6	0	0	0	0	0	0	0	0	0	0	0
	6	8	0	0	0	0	0	0	0	0	0	0	0
	8	10	0	0	0	0	0	0	0	0	0	0	0				Spharganium
	10	12	0	0	0	0	0	0	0	0	0	0	0			0	3	0	0	0	0	0	0	0	0	0	0	0
		PotPectinatus														3	6	0	0	0	0	0	0	0	0	0	0	0
	0	3	15.2	56	15	20	60	30	30	10	11	48	29.52
	3	6	0	30	3	60	10	20	15	8.3	5.5	30	18.18
	6	8	0	0	0	0	10	5.5	10.5	4	2	15	4.7				UncoveredBottom
	8	10	0	0	0	0	0	0	0	4.8	2	1	0.78			0	3	100	99.9	99.8	99.9	99.7	99.9	100	99.9	100	99.9	99.9
	10	12	0	0	0	0	0	0	0	0	0	0	0			3	6	100	100	100	99.9	100	100	100	100	100	100	99.99
		PotTrichoides
	0	3	0	0	0	0	0	0	0	0	0	0	0
	3	6	0	0	0	0	0	0	0	0	0	0	0
	6	8	0	0	0	0	0	0	0	0	0	0	0
	8	10	0	0	0	0	0	0	0	0	0	0	0
	10	12	0	0	0	0	0	0	0	0	0	0	0
		ElodeaCan
	0	3	0	0	0	0	0	0	0	0	0	0	0
	3	6	0	0	0	0	0	0	0	0	0	0	0
	6	8	0	0	0	0	0	0	0	0	0	0	0
	8	10	0	0	0	0	0	0	0	0	0	0	0
	10	12	0	0	0	0	0	0	0	0	0	0	0
		Vaucheria
	0	3	0	2	50	2	1	15	0	0	0	0	7
	3	6	39	70	100	1.5	3	5.3	0	0	0	0	21.88
	6	8	11	8	100	1	5	0	0	0	0	0	12.5
	8	10	3	0	95	60	21	23.2	10	8	20	10	25.02
	10	12	0	0	39	30	10	5	12.3	15.4	11.5	5	12.82
		Spharganium
	0	3	0	0	0	0	0	0	0	0	0	0	0
	3	6	0	0	0	0	0	0	0	0	0	0	0
	6	8	0	0	0	0	0	0	0	0	0	0	0
	8	10	0	0	0	0	0	0	0	0	0	0	0
	10	12	0	0	0	0	0	0	0	0	0	0	0

## Sheet: Zoobenthos sampling
Milada Lake
Locality	Length of stones	Length of muddy bottom	1	% of stones	% of muddy bottom		Zoobentos (g*m2) bottom	Zoobentos (g*m2) stones	Zoobentos on macrophytes (g*m2)	Average, bottom 0-3m	Average of stones	Average of macrophytes
1	12.5	4.5	17	73.5294	26.4706	100	9.8	1.6	1.2	2.59412	1.17647	1.092
2	13	5	18	72.2222	27.7778	100	10.5	1	1.6	2.91667	0.722222	1.456
3	14	4	18	77.7778	22.2222	100	8.9	1.4	1.4	1.97778	1.08889	1.274
4	15	5.5	20.5	73.1707	26.8293	100	11.2	1.3	1.9	3.00488	0.95122	1.729
5	13.5	5	18.5	72.973	27.027	100	12.2	1.5	2	3.2973	1.09459	1.82
6	11.5	5.5	17	67.6471	32.3529	100	12.1	1.4	1.3	3.91471	0.947059	1.183
Mean	13.25	4.91667	18.1667	72.9358	27.0642	100	10.7833	1.36667	1.56667	2.95091	0.996742	1.42567
STEVA	1.2145	0.584523		72.8937	27.1063	100	13.276	1.6	2.55	2.95091	0.996742	1.42567
Most Lake
Locality	Length of stones	Length of muddy bottom	1	% of stones	% of muddy bottom		Zoobentos (g*m2) bottom	Zoobentos (g*m2) stones	Zoobentos on macrophytes (g*m2)	Average, bottom 0-3m	Average of stones	Average of macrophytes
1	9	10	19	47.3684	52.6316	100	3.3	2.8	0	1.73684	1.32632	0
2	10.5	20.6	31.1	33.7621	66.2379	100	4.1	3.6	0	2.71576	1.21543	0
3	4	19.5	23.5	17.0213	82.9787	100	4	1.2	0	3.31915	0.204255	0
4	10.6	18.1	28.7	36.9338	63.0662	100	5	2.1	0	3.15331	0.77561	0
5	9.75	15.3	25.05	38.9222	61.0778	100	6.3	3.2	0	3.8479	1.24551	0
6	7.3	18.8	26.1	27.9693	72.0307	100	6.6	2.1	0	4.75402	0.587356	0
Mean	8.525	17.05	25.575	33.3333	66.6667	100	4.88333	2.5	0	3.2545	0.892413	0
STEVA	2.52621	3.88677	4.20425	33.6628	66.3372	100	13.276	1.6	0	3.2545	0.892413	0

## Sheet: Zooplankton sampling
	Most Lake				Milada Lake
Depth	Copepods	Cladocerans sm.	Cladocerans l.	Sum	Copepods	Cladocerans sm.	Cladocerans l.	Sum
0–5	0.147366	56.8954	0.513733	57.5565	34.9748	27.4059	2.96369	65.3444
5–10	0.194441	22.4405	0.204675	22.8396	18.3634	2.81305	4.09513	25.2716
10–20	0.605837	0.954807	0.0532154	1.61386	17.1951	0.0450284	0.991444	18.2316
	0.947643	80.2908	0.771623	82.01	70.5333	30.264	8.05026	108.848
	0.315881	26.7636	0.257208	27.3367	23.5111	10.088	2.68342	36.2825
